# Supplementary material for: Maternal Serum α-Fetoprotein Levels during Pregnancy and Testicular Cancer in Male Offspring: A Cohort Study within a Danish Pregnancy Screening Registry
Source: Int J Environ Res Public Health. 2022 Oct 28;19(21):14112. doi: 10.3390/ijerph192114112 (PMC9655085; doi:10.3390/ijerph192114112)
Supplement: Supplementary file 1 [file ijerph-19-14112-s001.zip]

Archive with 1 entries (1 files):
- ijerph-1906123-supplementary.xlsx
