# Supplementary material for: Maternal Serum α-Fetoprotein Levels during Pregnancy and Testicular Cancer in Male Offspring: A Cohort Study within a Danish Pregnancy Screening Registry
Source: Int J Environ Res Public Health. 2022 Oct 28;19(21):14112. doi: 10.3390/ijerph192114112 (PMC9655085; doi:10.3390/ijerph192114112)
Supplement: Supplementary file 1 [file ijerph-19-14112-s001.zip › ijerph-1906123-supplementary.xlsx]

## Sheet: Table S1
Table S1. Sensitivity analysis of trend, relative risk (RR) of testicular cancer (all) in male offspring according to serum levels of α-fetoprotein (AFP) during the second trimester of pregnancy
Testicular cancer	AFPa	Relative Risk (95% CI)
		Model 1b	Model 2 (main)c	Model 2d
Overall	<0.78 MoM, Q1	1.17 (0.73, 1.87)	1.18 (0.74, 1.89)	1.18 (0.74, 1.89)
	0.78 - 1.00 MoM, Q2	1 (reference)	2 (reference)	3 (reference)
	1.01 - 1.28 MoM, Q3	1.15 (0.73, 1.81)	1.14 (0.72, 1.80)	1.14 (0.72, 1.80)
	≥1.29 MoM, Q4	1.17 (0.74, 1.87)	1.14 (0.71, 1.82)	1.13 (0.71, 1.81)
Seminoma	<0.78 MoM, Q1	1.37 (0.71, 2.65)	1.35 (0.70, 2.62)	1.36 (0.70, 2.64)
	0.78 - 1.00 MoM, Q2	1 (reference)	2 (reference)	3 (reference)
	1.01 - 1.28 MoM, Q3	0.93 (0.46, 1.86)	0.94 (0.47, 1.89)	0.94 (0.47, 1.89)
	≥1.29 MoM, Q4	0.97 (0.48, 1.97)	1.01 (0.50, 2.06)	1.01 (0.50, 2.05)
Nonseminoma*	<0.78 MoM, Q1	0.94 (0.48, 1.84)	0.96 (0.49, 1.89)	0.96 (0.49, 1.89)
	0.78 - 1.00 MoM, Q2	1 (reference)	2 (reference)	3 (reference)
	1.01 - 1.28 MoM, Q3	1.35 (0.73, 2.48)	1.31 (0.71, 2.42)	1.31 (0.71, 2.41)
	≥1.29 MoM, Q4	1.36 (0.73, 2.54)	1.25 (0.67, 2.34)	1.24 (0.67, 2.33)
aAFP levels in maternal serum were standardised to gestational age by dividing the absolute value by the median value across all singleton live births, for each gestational week and for each calendar year to give multiples of the median (MoM)
bModel 1: Adjusted for birth year (age as the underlying timeline) and baseline year
cModel 2: Model 1 + birth weight for gestational age, parity, maternal age, paternal testicular cancer
dModel 3: Model 2 + cryptorchidism
*Nonseminomas included mixed germ cell tumours (n=22)
